# Supplementary material for: Isolation, Structural Characterization and Antidiabetic Activity of New Diketopiperazine Alkaloids from Mangrove Endophytic Fungus Aspergillus sp. 16-5c
Source: Mar Drugs. 2021 Jul 20;19(7):402. doi: 10.3390/md19070402 (PMC8304462; doi:10.3390/md19070402)
Supplement: Supplementary file 1 [file marinedrugs-19-00402-s001.zip]

Archive with 1 entries (1 files):
- marinedrugs-1308118-supplementary.pdf
